# Supplementary material for: A Kidney-Targeted Nanoparticle to Augment Renal Lymphatic Density Decreases Blood Pressure in Hypertensive Mice
Source: Pharmaceutics. 2021 Dec 30;14(1):84. doi: 10.3390/pharmaceutics14010084 (PMC8780399; doi:10.3390/pharmaceutics14010084)
Supplement: Supplementary file 1 [file pharmaceutics-14-00084-s001.zip]

Archive with 1 entries (1 files):
- pharmaceutics-1472572-supplementary.pdf
